# Supplementary material for: Acanthaster planci Inhibits PCSK9 and Lowers Cholesterol Levels in Rats
Source: Molecules. 2021 Aug 23;26(16):5094. doi: 10.3390/molecules26165094 (PMC8398678; doi:10.3390/molecules26165094)
Supplement: Supplementary file 1 [file molecules-26-05094-s001.zip]

Archive with 1 entries (1 files):
- molecules-1296797-supplementary.pdf
